# Supplementary material for: Production of Corn Protein Hydrolysate with Glutamine-Rich Peptides and Its Antagonistic Function in Ulcerative Colitis In Vivo
Source: Foods. 2022 Oct 25;11(21):3359. doi: 10.3390/foods11213359 (PMC9657542; doi:10.3390/foods11213359)
Supplement: Supplementary file 1 [file foods-11-03359-s001.zip]

Archive with 1 entries (1 files):
- foods-1948685-supplementary.pdf
